# Supplementary material for: Role of MiR-325-3p in the Regulation of CFL2 and Myogenic Differentiation of C2C12 Myoblasts
Source: Cells. 2021 Oct 12;10(10):2725. doi: 10.3390/cells10102725 (PMC8534702; doi:10.3390/cells10102725)
Supplement: Supplementary file 1 [file cells-10-02725-s001.zip]

Archive with 1 entries (1 files):
- cells-1365395-supplementary.pdf
